# Supplementary material for: The Neurological Metabolic Phenotype in Prolonged/Chronic Critical Illness: Propensity Score Matched Analysis of Nutrition and Outcomes
Source: Nutrients. 2025 Jul 12;17(14):2302. doi: 10.3390/nu17142302 (PMC12298954; doi:10.3390/nu17142302)
Supplement: Supplementary file 1 [file nutrients-17-02302-s001.zip]

Archive with 1 entries (1 files):
- nutrients-3737726-supplementary.pdf
